# Supplementary material for: Microcomputed tomography analysis of curved root canal preparation when coronal flaring and glide path files used with heat-treated nickel titanium rotary files
Source: PLoS One. 2024 Apr 3;19(4):e0299896. doi: 10.1371/journal.pone.0299896 (PMC10990200; doi:10.1371/journal.pone.0299896)
Supplement: S1 File — (ZIP) [file pone.0299896.s001.zip]

Archive with 502 entries (451 files):
- Dra. Ola/Results & Images/
- Dra. Ola/Results & Images/1/
- Dra. Ola/Results & Images/1/1 post vol.csv
- Dra. Ola/Results & Images/1/1 pre vol.csv
- Dra. Ola/Results & Images/1/1 untouched vol.csv
- Dra. Ola/Results & Images/10/
- Dra. Ola/Results & Images/10/10 post vol.csv
- Dra. Ola/Results & Images/10/10 pre vol.csv
- Dra. Ola/Results & Images/10/10 untouched vol.csv
- Dra. Ola/Results & Images/10/10_buc.bmp
- Dra. Ola/Results & Images/10/10_buc2.bmp
- Dra. Ola/Results & Images/10/10_cor.bmp
- Dra. Ola/Results & Images/10/10_cor2.bmp
- Dra. Ola/Results & Images/10/10_mes.bmp
- Dra. Ola/Results & Images/10/10_mes2.bmp
- Dra. Ola/Results & Images/10/1mm post.JPG
- Dra. Ola/Results & Images/10/1mm pre.JPG
- Dra. Ola/Results & Images/10/3mm post.JPG
- Dra. Ola/Results & Images/10/3mm pre.JPG
- Dra. Ola/Results & Images/10/5mm post.JPG
- Dra. Ola/Results & Images/10/5mm pre.JPG
- Dra. Ola/Results & Images/10/7mm post.JPG
- Dra. Ola/Results & Images/10/7mm pre.JPG
- Dra. Ola/Results & Images/11/
- Dra. Ola/Results & Images/11/11 post vol.csv
- Dra. Ola/Results & Images/11/11 pre vol.csv
- Dra. Ola/Results & Images/11/11 untouched vol.csv
- Dra. Ola/Results & Images/12/
- Dra. Ola/Results & Images/12/12 post vol.csv
- Dra. Ola/Results & Images/12/12 pre vol.csv
- Dra. Ola/Results & Images/12/12 untouched vol.csv
- Dra. Ola/Results & Images/12/12_buc.bmp
- Dra. Ola/Results & Images/12/12_buc2.bmp
- Dra. Ola/Results & Images/12/12_cor.bmp
- Dra. Ola/Results & Images/12/12_cor2.bmp
- Dra. Ola/Results & Images/12/12_mes.bmp
- Dra. Ola/Results & Images/12/12_mes2.bmp
- Dra. Ola/Results & Images/12/1mm post.JPG
- Dra. Ola/Results & Images/12/1mm pre.JPG
- Dra. Ola/Results & Images/12/3mm post.JPG
- Dra. Ola/Results & Images/12/3mm pre.JPG
- Dra. Ola/Results & Images/12/5mm post.JPG
- Dra. Ola/Results & Images/12/5mm pre.JPG
- Dra. Ola/Results & Images/12/7mm post.JPG
- Dra. Ola/Results & Images/12/7mm pre.JPG
- Dra. Ola/Results & Images/13/
- Dra. Ola/Results & Images/13/13 post vol.csv
- Dra. Ola/Results & Images/13/13 pre vol.csv
- Dra. Ola/Results & Images/13/13 untouched vol.csv
- Dra. Ola/Results & Images/15/
- Dra. Ola/Results & Images/15/15 post vol.csv
- Dra. Ola/Results & Images/15/15 pre vol.csv
- Dra. Ola/Results & Images/15/15 untouched vol.csv
- Dra. Ola/Results & Images/15/1mm post.JPG
- Dra. Ola/Results & Images/15/1mm pre.JPG
- Dra. Ola/Results & Images/15/3mm post.JPG
- Dra. Ola/Results & Images/15/3mm pre.JPG
- Dra. Ola/Results & Images/15/5mm post.JPG
- Dra. Ola/Results & Images/15/5mm pre.JPG
- Dra. Ola/Results & Images/15/7mm post.JPG
- Dra. Ola/Results & Images/15/7mm pre.JPG
- Dra. Ola/Results & Images/16/
- Dra. Ola/Results & Images/16/16 post vol.csv
- Dra. Ola/Results & Images/16/16 pre vol.csv
- Dra. Ola/Results & Images/16/16 untouched vol.csv
- Dra. Ola/Results & Images/16/16_buc.bmp
- Dra. Ola/Results & Images/16/16_buc2.bmp
- Dra. Ola/Results & Images/16/16_cor.bmp
- Dra. Ola/Results & Images/16/16_cor2.bmp
- Dra. Ola/Results & Images/16/16_mes.bmp
- Dra. Ola/Results & Images/16/16_mes2.bmp
- Dra. Ola/Results & Images/17/
- Dra. Ola/Results & Images/17/17 post vol.csv
- Dra. Ola/Results & Images/17/17 pre vol.csv
- Dra. Ola/Results & Images/17/17 untouched vol.csv
- Dra. Ola/Results & Images/17/1mm post.JPG
- Dra. Ola/Results & Images/17/1mm pre.JPG
- Dra. Ola/Results & Images/17/3mm post.JPG
- Dra. Ola/Results & Images/17/3mm pre.JPG
- Dra. Ola/Results & Images/17/5mm post.JPG
- Dra. Ola/Results & Images/17/5mm pre.JPG
- Dra. Ola/Results & Images/17/7mm post.JPG
- Dra. Ola/Results & Images/17/7mm pre.JPG
- Dra. Ola/Results & Images/18/
- Dra. Ola/Results & Images/18/18 post vol.csv
- Dra. Ola/Results & Images/18/18 pre vol.csv
- Dra. Ola/Results & Images/18/18 untouched vol.csv
- Dra. Ola/Results & Images/18/18_buc.bmp
- Dra. Ola/Results & Images/18/18_buc_2.bmp
- Dra. Ola/Results & Images/18/18_cor.bmp
- Dra. Ola/Results & Images/18/18_cor_2.bmp
- Dra. Ola/Results & Images/18/18_mes.bmp
- Dra. Ola/Results & Images/18/18_mes_2.bmp
- Dra. Ola/Results & Images/18/1mm post.JPG
- Dra. Ola/Results & Images/18/1mm pre.JPG
- Dra. Ola/Results & Images/18/3mm post.JPG
- Dra. Ola/Results & Images/18/3mm pre.JPG
- Dra. Ola/Results & Images/18/5mm post.JPG
- Dra. Ola/Results & Images/18/5mm pre.JPG
- Dra. Ola/Results & Images/18/7mm post.JPG
- Dra. Ola/Results & Images/18/7mm pre.JPG
- Dra. Ola/Results & Images/19/
- Dra. Ola/Results & Images/19/19 post vol.csv
- Dra. Ola/Results & Images/19/19 pre vol.csv
- Dra. Ola/Results & Images/19/1mm post.JPG
- Dra. Ola/Results & Images/19/1mm pre.JPG
- Dra. Ola/Results & Images/19/3mm post.JPG
- Dra. Ola/Results & Images/19/3mm pre.JPG
- Dra. Ola/Results & Images/19/5mm post.JPG
- Dra. Ola/Results & Images/19/5mm pre.JPG
- Dra. Ola/Results & Images/19/7mm post.JPG
- Dra. Ola/Results & Images/19/7mm pre.JPG
- Dra. Ola/Results & Images/19/New folder/
- Dra. Ola/Results & Images/19/no instrumentation performed/
- Dra. Ola/Results & Images/2/
- Dra. Ola/Results & Images/2/1.bmp
- Dra. Ola/Results & Images/2/1mm post.JPG
- Dra. Ola/Results & Images/2/1mm pre.JPG
- Dra. Ola/Results & Images/2/2 post vol.csv
- Dra. Ola/Results & Images/2/2 pre vol.csv
- Dra. Ola/Results & Images/2/2 untouched vol.csv
- Dra. Ola/Results & Images/2/2.bmp
- Dra. Ola/Results & Images/2/3.bmp
- Dra. Ola/Results & Images/2/3mm post.JPG
- Dra. Ola/Results & Images/2/3mm pre.JPG
- Dra. Ola/Results & Images/2/4.bmp
- Dra. Ola/Results & Images/2/5.bmp
- Dra. Ola/Results & Images/2/5mm post.JPG
- Dra. Ola/Results & Images/2/5mm pre.JPG
- Dra. Ola/Results & Images/2/6.bmp
- Dra. Ola/Results & Images/2/7mm post.JPG
- Dra. Ola/Results & Images/2/7mm pre.JPG
- Dra. Ola/Results & Images/20/
- Dra. Ola/Results & Images/20/1mm post.JPG
- Dra. Ola/Results & Images/20/1mm pre.JPG
- Dra. Ola/Results & Images/20/2 post vol.csv
- Dra. Ola/Results & Images/20/2 untouched vol.csv
- Dra. Ola/Results & Images/20/20 pre vol.csv
- Dra. Ola/Results & Images/20/20_buc.bmp
- Dra. Ola/Results & Images/20/20_buc_2.bmp
- Dra. Ola/Results & Images/20/20_cor.bmp
- Dra. Ola/Results & Images/20/20_cor_2.bmp
- Dra. Ola/Results & Images/20/20_mes.bmp
- Dra. Ola/Results & Images/20/20_mes_2.bmp
- Dra. Ola/Results & Images/20/3mm post.JPG
- Dra. Ola/Results & Images/20/3mm pre.JPG
- Dra. Ola/Results & Images/20/5mm post.JPG
- Dra. Ola/Results & Images/20/5mm pre.JPG
- Dra. Ola/Results & Images/20/7mm post.JPG
- Dra. Ola/Results & Images/20/7mm pre.JPG
- Dra. Ola/Results & Images/21/
- Dra. Ola/Results & Images/21/21 post vol.csv
- Dra. Ola/Results & Images/21/21 pre vol.csv
- Dra. Ola/Results & Images/21/21 untouched vol.csv
- Dra. Ola/Results & Images/22/
- Dra. Ola/Results & Images/22/1mm post.JPG
- Dra. Ola/Results & Images/22/1mm pre.JPG
- Dra. Ola/Results & Images/22/22 post vol.csv
- Dra. Ola/Results & Images/22/22 pre vol.csv
- Dra. Ola/Results & Images/22/22 untouched vol.csv
- Dra. Ola/Results & Images/22/22_buc.bmp
- Dra. Ola/Results & Images/22/22_buc_2.bmp
- Dra. Ola/Results & Images/22/22_cor.bmp
- Dra. Ola/Results & Images/22/22_cor_2.bmp
- Dra. Ola/Results & Images/22/22_mes.bmp
- Dra. Ola/Results & Images/22/22_mes_2.bmp
- Dra. Ola/Results & Images/22/3mm pre.JPG
- Dra. Ola/Results & Images/22/3mmm post.JPG
- Dra. Ola/Results & Images/22/5mm post.JPG
- Dra. Ola/Results & Images/22/5mm pre.JPG
- Dra. Ola/Results & Images/22/7mm post.JPG
- Dra. Ola/Results & Images/22/7mm pre.JPG
- Dra. Ola/Results & Images/23/
- Dra. Ola/Results & Images/23/23 post vol.csv
- Dra. Ola/Results & Images/23/23 pre vol.csv
- Dra. Ola/Results & Images/23/23 untouched vol.csv
- Dra. Ola/Results & Images/25/
- Dra. Ola/Results & Images/25/1mm post.JPG
- Dra. Ola/Results & Images/25/1mm pre.JPG
- Dra. Ola/Results & Images/25/25 post vol.csv
- Dra. Ola/Results & Images/25/25 pre vol.csv
- Dra. Ola/Results & Images/25/25 untouched vol.csv
- Dra. Ola/Results & Images/25/25_buc.bmp
- Dra. Ola/Results & Images/25/25_buc_2.bmp
- Dra. Ola/Results & Images/25/25_mes.bmp
- Dra. Ola/Results & Images/25/25_mes_2.bmp
- Dra. Ola/Results & Images/25/25_occ.bmp
- Dra. Ola/Results & Images/25/25_occ_2.bmp
- Dra. Ola/Results & Images/25/3mm post.JPG
- Dra. Ola/Results & Images/25/3mm pre.JPG
- Dra. Ola/Results & Images/25/3mm pre.JPG~RF80d3d4.TMP
- Dra. Ola/Results & Images/25/5mm post.JPG
- Dra. Ola/Results & Images/25/5mm pre.JPG
- Dra. Ola/Results & Images/25/7mm post.JPG
- Dra. Ola/Results & Images/25/7mm pre.JPG
- Dra. Ola/Results & Images/25/7mm pre.JPG~RF86b684.TMP
- Dra. Ola/Results & Images/26/
- Dra. Ola/Results & Images/26/26 untouched vol.csv
- Dra. Ola/Results & Images/26/26_buc.bmp
- Dra. Ola/Results & Images/26/26_buc_2.bmp
- Dra. Ola/Results & Images/26/26_cor.bmp
- Dra. Ola/Results & Images/26/26_cor_2.bmp
- Dra. Ola/Results & Images/26/26_mes.bmp
- Dra. Ola/Results & Images/26/26_mes_2.bmp
- Dra. Ola/Results & Images/26/26_post vol.csv
- Dra. Ola/Results & Images/26/26_pre vol.csv
- Dra. Ola/Results & Images/27/
- Dra. Ola/Results & Images/27/27 post vol.csv
- Dra. Ola/Results & Images/27/27 pre vol.csv
- Dra. Ola/Results & Images/27/27 untouched vol.csv
- Dra. Ola/Results & Images/28/
- Dra. Ola/Results & Images/28/28 post vol.csv
- Dra. Ola/Results & Images/28/28 pre vol.csv
- Dra. Ola/Results & Images/28/28 untouched vol.csv
- Dra. Ola/Results & Images/28/28_buc.bmp
- Dra. Ola/Results & Images/28/28_buc_2.bmp
- Dra. Ola/Results & Images/28/28_cor.bmp
- Dra. Ola/Results & Images/28/28_cor_2.bmp
- Dra. Ola/Results & Images/28/28_mes.bmp
- Dra. Ola/Results & Images/28/28_mes_2.bmp
- Dra. Ola/Results & Images/29/
- Dra. Ola/Results & Images/29/1mm post.JPG
- Dra. Ola/Results & Images/29/1mm pre.JPG
- Dra. Ola/Results & Images/29/3mm post.JPG
- Dra. Ola/Results & Images/29/3mm pre.JPG
- Dra. Ola/Results & Images/29/3mm pre.JPG~RF12ad9b1.TMP
- Dra. Ola/Results & Images/29/5mm post.JPG
- Dra. Ola/Results & Images/29/5mm pre.JPG
- Dra. Ola/Results & Images/29/7mm post.JPG
- Dra. Ola/Results & Images/29/7mm pre.JPG
- Dra. Ola/Results & Images/29/7mm pre.JPG~RF1321bee.TMP
- Dra. Ola/Results & Images/29/broken file.JPG
- Dra. Ola/Results & Images/3/
- Dra. Ola/Results & Images/3/1.bmp
- Dra. Ola/Results & Images/3/1mm post.JPG
- Dra. Ola/Results & Images/3/1mm pre.JPG
- Dra. Ola/Results & Images/3/2.bmp
- Dra. Ola/Results & Images/3/3 post vol.csv
- Dra. Ola/Results & Images/3/3 pre vol.csv
- Dra. Ola/Results & Images/3/3 untouched vol.csv
- Dra. Ola/Results & Images/3/3.bmp
- Dra. Ola/Results & Images/3/3mm post.JPG
- Dra. Ola/Results & Images/3/3mm pre.JPG
- Dra. Ola/Results & Images/3/4.bmp
- Dra. Ola/Results & Images/3/5.bmp
- Dra. Ola/Results & Images/3/5mm post.JPG
- Dra. Ola/Results & Images/3/5mm pre.JPG
- Dra. Ola/Results & Images/3/6.bmp
- Dra. Ola/Results & Images/3/7mm post.JPG
- Dra. Ola/Results & Images/3/7mm pre.JPG
- Dra. Ola/Results & Images/30/
- Dra. Ola/Results & Images/30/~mm post.tmp
- Dra. Ola/Results & Images/30/1mm post.JPG
- Dra. Ola/Results & Images/30/1mm pre.JPG
- Dra. Ola/Results & Images/30/30 post vol.csv
- Dra. Ola/Results & Images/30/30 pre vol.csv
- Dra. Ola/Results & Images/30/30 untouched vol.csv
- Dra. Ola/Results & Images/30/30_buc.bmp
- Dra. Ola/Results & Images/30/30_buc_2.bmp
- Dra. Ola/Results & Images/30/30_cor.bmp
- Dra. Ola/Results & Images/30/30_cor_2.bmp
- Dra. Ola/Results & Images/30/30_mes.bmp
- Dra. Ola/Results & Images/30/30_mes_2.bmp
- Dra. Ola/Results & Images/30/3mm post.JPG
- Dra. Ola/Results & Images/30/3mm pre.JPG
- Dra. Ola/Results & Images/30/5mm post.JPG
- Dra. Ola/Results & Images/30/5mm pre.JPG
- Dra. Ola/Results & Images/30/7mm post.JPG~RF18d0be9.TMP
- Dra. Ola/Results & Images/30/7mm pre.JPG
- Dra. Ola/Results & Images/31/
- Dra. Ola/Results & Images/31/31 post vol.csv
- Dra. Ola/Results & Images/31/31 pre vol.csv
- Dra. Ola/Results & Images/31/31 untouched vol.csv
- Dra. Ola/Results & Images/32/
- Dra. Ola/Results & Images/32/32 post vol.csv
- Dra. Ola/Results & Images/32/32 pre vol.csv
- Dra. Ola/Results & Images/32/32 untouched vol.csv
- Dra. Ola/Results & Images/32/32_buc.bmp
- Dra. Ola/Results & Images/32/32_buc_2.bmp
- Dra. Ola/Results & Images/32/32_cor.bmp
- Dra. Ola/Results & Images/32/32_cor_2.bmp
- Dra. Ola/Results & Images/32/32_mes.bmp
- Dra. Ola/Results & Images/32/32_mes_2.bmp
- Dra. Ola/Results & Images/33/
- Dra. Ola/Results & Images/33/33 post vol.csv
- Dra. Ola/Results & Images/33/33 pre vol.csv
- Dra. Ola/Results & Images/33/33 untouched vol.csv
- Dra. Ola/Results & Images/34/
- Dra. Ola/Results & Images/34/34 post vol.csv
- Dra. Ola/Results & Images/34/34 pre vol.csv
- Dra. Ola/Results & Images/34/34 untouched vol.csv
- Dra. Ola/Results & Images/34/34_buc.bmp
- Dra. Ola/Results & Images/34/34_buc_2.bmp
- Dra. Ola/Results & Images/34/34_cor.bmp
- Dra. Ola/Results & Images/34/34_cor_2.bmp
- Dra. Ola/Results & Images/34/34_mes.bmp
- Dra. Ola/Results & Images/34/34_mes_2.bmp
- Dra. Ola/Results & Images/35/
- Dra. Ola/Results & Images/35/35 post vol.csv
- Dra. Ola/Results & Images/35/35 pre vol.csv
[truncated: 202 more entries]
