# Supplementary material for: Microcomputed tomography analysis of curved root canal preparation when coronal flaring and glide path files used with heat-treated nickel titanium rotary files
Source: PLoS One. 2024 Apr 3;19(4):e0299896. doi: 10.1371/journal.pone.0299896 (PMC10990200; doi:10.1371/journal.pone.0299896)
Supplement: S1 File — (ZIP) [file pone.0299896.s001.zip › Dra. Ola/Results & Images/2/2 post vol.csv]

CT Analyser	Version: 1.17.7.2
Date and time	16.12.2020 15:02
Operator identity	Micro-CT
Computer name	MICRO-CT-PC
Computation time	00:00:01
Dataset	2__rec_tar
Location	H:\Dra. Ola\2nd Scan\2\2_Rec\Registration\
Description	Abbreviation	Value	Unit
Number of layers		98
Lower vertical position		10.50594	mm
Upper vertical position		17.21040	mm
Pixel size		69.11805	um
Lower grey threshold		0
Upper grey threshold		122
Tissue volume	TV	21.10674	mm^3
Bone volume	BV	3.39229	mm^3
Percent bone volume	BV/TV	16.07207	%
Tissue surface	TS	76.80078	mm^2
Bone surface	BS	27.35559	mm^2
Intersection surface	i.S	0.74687	mm^2
Bone surface / volume ratio	BS/BV	8.06405	1/mm
Bone surface density	BS/TV	1.29606	1/mm
Centroid (x)	Crd.X	8.07104	mm
Centroid (y)	Crd.Y	10.70750	mm
Centroid (z)	Crd.Z	13.09073	mm
