# Supplementary material for: Microcomputed tomography analysis of curved root canal preparation when coronal flaring and glide path files used with heat-treated nickel titanium rotary files
Source: PLoS One. 2024 Apr 3;19(4):e0299896. doi: 10.1371/journal.pone.0299896 (PMC10990200; doi:10.1371/journal.pone.0299896)
Supplement: S1 File — (ZIP) [file pone.0299896.s001.zip › Dra. Ola/Results & Images/2/2 pre vol.csv]

CT Analyser	Version: 1.17.7.2
Date and time	16.12.2020 14:47
Operator identity	Micro-CT
Computer name	MICRO-CT-PC
Computation time	00:00:01
Dataset	2__rec_ref
Location	H:\Dra. Ola\2nd Scan\2\2_Rec\Registration\
Description	Abbreviation	Value	Unit
Number of layers		103
Lower vertical position		10.50594	mm
Upper vertical position		17.55599	mm
Pixel size		69.11805	um
Lower grey threshold		0
Upper grey threshold		122
Tissue volume	TV	20.36470	mm^3
Bone volume	BV	1.70395	mm^3
Percent bone volume	BV/TV	8.36716	%
Tissue surface	TS	76.02642	mm^2
Bone surface	BS	22.42727	mm^2
Intersection surface	i.S	0.31935	mm^2
Bone surface / volume ratio	BS/BV	13.16195	1/mm
Bone surface density	BS/TV	1.10128	1/mm
Centroid (x)	Crd.X	7.87325	mm
Centroid (y)	Crd.Y	10.87430	mm
Centroid (z)	Crd.Z	12.71614	mm
