# Supplementary material for: Microcomputed tomography analysis of curved root canal preparation when coronal flaring and glide path files used with heat-treated nickel titanium rotary files
Source: PLoS One. 2024 Apr 3;19(4):e0299896. doi: 10.1371/journal.pone.0299896 (PMC10990200; doi:10.1371/journal.pone.0299896)
Supplement: S1 File — (ZIP) [file pone.0299896.s001.zip › Dra. Ola/Results & Images/21/21 pre vol.csv]

3D-analysis summary
Dataset	Date and time	Pixel size	Unit	Lower grey threshold	Upper grey threshold	Tissue volume	Bone volume	Percent bone volume	Tissue surface	Bone surface	Intersection surface	Bone surface / volume ratio	Bone surface density	Trabecular thickness	Trabecular separation	Trabecular number	Trabecular pattern factor	Centroid (x)	Centroid (y)	Centroid (z)	Structure model index	Degree of anisotropy	Eigenvalue 1	Eigenvalue 2	Eigenvalue 3	Fractal dimension	Number of objects	Number of closed pores	Volume of closed pores	Surface of closed pores	Closed porosity (percent)	Volume of open pore space	Open porosity (percent)	Total volume of pore space	Total porosity (percent)	Euler number	Connectivity	Connectivity density	Standard deviation of trabecular thickness	Standard deviation of trabecular separation	Moment of inertia (x)	Moment of inertia (y)	Moment of inertia (z)	Polar moment of inertia	Radius of gyration (x)	Radius of gyration (y)	Radius of gyration (z)	Polar radius of gyration	Product of inertia (xy)
			U			TV	BV	BV/TV	TS	BS	i.S	BS/BV	BS/TV	Tb.Th	Tb.Sp	Tb.N	Tb.Pf	Crd.X	Crd.Y	Crd.Z	SMI	DA				FD	Obj.N	Po.N(cl)	Po.V(cl)	Po.S(cl)	Po(cl)	Po.V(op)	Po(op)	Po.V(tot)	Po(tot)	Eu.N	Conn	Conn.Dn	SD(Tb.Th)	SD(Tb.Sp)	MMI(x)	MMI(y)	MMI(z)	MMI(polar)	Gr.R(x)	Gr.R(y)	Gr.R(z)	Gr.R(polar)	Pr.In(xy)
		um				U^3	U^3	%	U^2	U^2	U^2	1/U	1/U	U	U	1/U	1/U	U	U	U									U^3	U^2	%	U^3	%	U^3	%			1/U^3	U	U	U^5	U^5	U^5	U^5	U	U	U	U	U^5
H:\Dra. Ola\2nd Scan\21\21_Rec\Registration\21__rec_ref	11.01.2021 07:26	69.11805	mm	90	255	2.09801	2.09801	100.00000	22.51638	22.51638	22.51638	10.73226	10.73226				4.76373	9.82599	10.54659	11.24337	2.66322
[truncated: 2 more columns]
